# Supplementary material for: Targeting PFKFB3 alleviates cerebral ischemia-reperfusion injury in mice
Source: Sci Rep. 2019 Aug 12;9:11670. doi: 10.1038/s41598-019-48196-z (PMC6691133; doi:10.1038/s41598-019-48196-z)
Supplement: Supplementary file 2 — Statistic Table 1 [file 41598_2019_48196_MOESM2_ESM.xlsx]

## Sheet: Fig2
Targeting PFKFB3 alleviates cerebral ischemia-reperfusion injury in mice. Olga Burmistrova*, Ana Olias-Arjona*, Rebeca Lapresa, Daniel Jimenez-Blasco, Tatiana Eremeeva, Dmitry Shishov, Sergei Romanov, Kristina Zakurdaeva, Angeles Almeida, Peter O. Fedichev, Juan P. Bolaños
Statistical analysis of the data shown in the main figures
	Figure 2			p value
	2b	two-way ANOVA	None vs. NMDA	<0.0001
			NMDA vs. NMDA+AZ67 1nM	<0.0001
			NMDA vs. NMDA+AZ67 10nM	<0.0001
			NMDA vs. NMDA+AZ67 100nM	0.0004
			None vs. Glu	<0.0001
			Glu vs. Glu+AZ67 1nM	0.0049
			Glu vs. Glu+AZ67 10nM	<0.0001
	2c	two-way ANOVA	None vs. NMDA	<0.0001
			None vs. Glu	<0.0001
			NMDA vs. NMDA+AZ67	<0.0001
			Glu vs. Glu+AZ67	<0.0001
	2d	two-way ANOVA	None vs. NMDA	<0.0001
			None vs. Glu	<0.0001
			NMDA vs. NMDA+AZ67	0.0006
			Glu vs. Glu+AZ67	0.0006
	2e	two-way ANOVA	None vs. NMDA	<0.0001
			NMDA vs. NMDA+AZ67 1nM	<0.0001
			NMDA vs. NMDA+AZ67 10nM	<0.0001
			NMDA vs. NMDA+AZ67 100nM	<0.0001
			None vs. Glu	<0.0001
			Glu vs. Glu+AZ67 1nM	0.017
			Glu vs. Glu+AZ67 10nM	<0.0001
			Glu vs. Glu+AZ67 100nM	<0.0001
	2f	two-way ANOVA	None vs. NMDA	<0.0001
			NMDA vs. NMDA+AZ67 1nM	<0.0001
			NMDA vs. NMDA+AZ67 10nM	<0.0001
			NMDA vs. NMDA+AZ67 100nM	0.0001
			NMDA vs. NMDA+AZ67 1000nM	<0.0001
			None vs. Glu	<0.0001
			Glu vs. Glu+AZ67 1nM	<0.0001
			Glu vs. Glu+AZ67 10nM	<0.0001
			None vs. AZ67 10000nM	0.0005
	2h	two-way ANOVA	pIRES:- vs. pIRES:Glu	<0.0001
			pIRES:- vs. pPFK1-M:Glu	<0.0001
			pIRES:Glu vs. pIRES:Glu+AZ67	<0.0001
			pPFK1-M:Glu vs. pPFK1-M:Glu+AZ67	n.s. >0.9999
	2i	two-way ANOVA	pIRES vs. pIRES:NMDA	<0.0001
			pIRES vs. pPFK1-M:NMDA	<0.0001
			pIRES:NMDA vs. pIRES:NMDA+AZ67	0.0136
			pPFK1-M:NMDA vs. pPFK1-M:NMDA+AZ67	n.s. 0.9917

## Sheet: Fig3
	Figure 3			p value
	3b	two-way ANOVA	NMX:- vs. OGD3h:-	<0.0001
			OGD3h:- vs. OGD3h:AZ-67	<0.0001
	3c	two-way ANOVA	NMX:- vs. OGD3h:-	0.0382
			OGD3h:- vs. OGD3h:AZ-67	0.0285
	3d	two-way ANOVA	NMX:- vs. OGD3h:-	0.020
			OGD3h:- vs. OGD3h:AZ-67	0.016
	3e	two-way ANOVA	NMX:- vs. OGD3h:-	0.0022
			OGD3h:- vs. OGD3h:AZ-67	0.0245
	3f	two-way ANOVA	NMX:- vs. OGD3h:-	<0.0001
			NMX:AZ-67 vs. OGD3h:AZ-67	<0.0001
			OGD3h:- vs. OGD3h:AZ-67	0.0229
	3g	two-way ANOVA	NMX:- vs. OGD3h:-	0.0409
			NMX:AZ67 vs. OGD:AZ67	0.0218
	3h	two-way ANOVA	NMX:- vs. OGD3h:-	<0.0001
			NMX:AZ-67 vs. OGD3h:AZ-67	0.0298
			OGD3h:- vs. OGD3h:AZ-67	0.0229
	3i	two-way ANOVA	NMX:- vs. OGD3h:-	<0.0001
			NMX:AZ-67 vs. OGD3h:AZ-67	<0.0001
			OGD3h:- vs. OGD3h:AZ-67	0.0019

## Sheet: Fig4
	Figure 4			p value
	4a	two-way ANOVA	Sham:Vehicle vs. MCAO:Vehicle	<0.0001
			Sham:AZ67 vs. MCAO:AZ67	0.0012
			MCAO:Vehicle vs. MCAO:AZ67	0.0409
	4b	2 way ANOVA	MCAO:Vehicle vs. MCAO:AZ67	<0.0001
	4c	two-way ANOVA	Sham:Vehicle vs. MCAO:Vehicle	<0.0001
			Sham:AZ67 vs. MCAO:AZ67	<0.0001
			MCAO:Vehicle vs. MCAO:AZ67	0.0039
