# Supplementary material for: Targeting PFKFB3 alleviates cerebral ischemia-reperfusion injury in mice
Source: Sci Rep. 2019 Aug 12;9:11670. doi: 10.1038/s41598-019-48196-z (PMC6691133; doi:10.1038/s41598-019-48196-z)
Supplement: Supplementary file 3 — Statistic Table 2 [file 41598_2019_48196_MOESM3_ESM.xlsx]

## Sheet: FigS1
Targeting PFKFB3 alleviates cerebral ischemia-reperfusion injury in mice. Olga Burmistrova*, Ana Olias-Arjona*, Rebeca Lapresa, Daniel Jimenez-Blasco, Tatiana Eremeeva, Dmitry Shishov, Sergei Romanov, Kristina Zakurdaeva, Angeles Almeida, Peter O. Fedichev, Juan P. Bolaños	Targeting PFKFB3 alleviates cerebral ischemia-reperfusion injury in mice. Olga Burmistrova*, Ana Olias-Arjona*, Rebeca Lapresa, Daniel Jimenez-Blasco, Tatiana Eremeeva, Dmitry Shishov, Sergei Romanov, Kristina Zakurdaeva, Angeles Almeida, Peter O. Fedichev, Juan P. Bolaños	Targeting PFKFB3 alleviates cerebral ischemia-reperfusion injury in mice. Olga Burmistrova*, Ana Olias-Arjona*, Rebeca Lapresa, Daniel Jimenez-Blasco, Tatiana Eremeeva, Dmitry Shishov, Sergei Romanov, Kristina Zakurdaeva, Angeles Almeida, Peter O. Fedichev, Juan P. Bolaños	Targeting PFKFB3 alleviates cerebral ischemia-reperfusion injury in mice. Olga Burmistrova*, Ana Olias-Arjona*, Rebeca Lapresa, Daniel Jimenez-Blasco, Tatiana Eremeeva, Dmitry Shishov, Sergei Romanov, Kristina Zakurdaeva, Angeles Almeida, Peter O. Fedichev, Juan P. Bolaños	Targeting PFKFB3 alleviates cerebral ischemia-reperfusion injury in mice. Olga Burmistrova*, Ana Olias-Arjona*, Rebeca Lapresa, Daniel Jimenez-Blasco, Tatiana Eremeeva, Dmitry Shishov, Sergei Romanov, Kristina Zakurdaeva, Angeles Almeida, Peter O. Fedichev, Juan P. Bolaños	Targeting PFKFB3 alleviates cerebral ischemia-reperfusion injury in mice. Olga Burmistrova*, Ana Olias-Arjona*, Rebeca Lapresa, Daniel Jimenez-Blasco, Tatiana Eremeeva, Dmitry Shishov, Sergei Romanov, Kristina Zakurdaeva, Angeles Almeida, Peter O. Fedichev, Juan P. Bolaños	Targeting PFKFB3 alleviates cerebral ischemia-reperfusion injury in mice. Olga Burmistrova*, Ana Olias-Arjona*, Rebeca Lapresa, Daniel Jimenez-Blasco, Tatiana Eremeeva, Dmitry Shishov, Sergei Romanov, Kristina Zakurdaeva, Angeles Almeida, Peter O. Fedichev, Juan P. Bolaños	Targeting PFKFB3 alleviates cerebral ischemia-reperfusion injury in mice. Olga Burmistrova*, Ana Olias-Arjona*, Rebeca Lapresa, Daniel Jimenez-Blasco, Tatiana Eremeeva, Dmitry Shishov, Sergei Romanov, Kristina Zakurdaeva, Angeles Almeida, Peter O. Fedichev, Juan P. Bolaños	Targeting PFKFB3 alleviates cerebral ischemia-reperfusion injury in mice. Olga Burmistrova*, Ana Olias-Arjona*, Rebeca Lapresa, Daniel Jimenez-Blasco, Tatiana Eremeeva, Dmitry Shishov, Sergei Romanov, Kristina Zakurdaeva, Angeles Almeida, Peter O. Fedichev, Juan P. Bolaños	Targeting PFKFB3 alleviates cerebral ischemia-reperfusion injury in mice. Olga Burmistrova*, Ana Olias-Arjona*, Rebeca Lapresa, Daniel Jimenez-Blasco, Tatiana Eremeeva, Dmitry Shishov, Sergei Romanov, Kristina Zakurdaeva, Angeles Almeida, Peter O. Fedichev, Juan P. Bolaños	Targeting PFKFB3 alleviates cerebral ischemia-reperfusion injury in mice. Olga Burmistrova*, Ana Olias-Arjona*, Rebeca Lapresa, Daniel Jimenez-Blasco, Tatiana Eremeeva, Dmitry Shishov, Sergei Romanov, Kristina Zakurdaeva, Angeles Almeida, Peter O. Fedichev, Juan P. Bolaños	Targeting PFKFB3 alleviates cerebral ischemia-reperfusion injury in mice. Olga Burmistrova*, Ana Olias-Arjona*, Rebeca Lapresa, Daniel Jimenez-Blasco, Tatiana Eremeeva, Dmitry Shishov, Sergei Romanov, Kristina Zakurdaeva, Angeles Almeida, Peter O. Fedichev, Juan P. Bolaños	Targeting PFKFB3 alleviates cerebral ischemia-reperfusion injury in mice. Olga Burmistrova*, Ana Olias-Arjona*, Rebeca Lapresa, Daniel Jimenez-Blasco, Tatiana Eremeeva, Dmitry Shishov, Sergei Romanov, Kristina Zakurdaeva, Angeles Almeida, Peter O. Fedichev, Juan P. Bolaños	Targeting PFKFB3 alleviates cerebral ischemia-reperfusion injury in mice. Olga Burmistrova*, Ana Olias-Arjona*, Rebeca Lapresa, Daniel Jimenez-Blasco, Tatiana Eremeeva, Dmitry Shishov, Sergei Romanov, Kristina Zakurdaeva, Angeles Almeida, Peter O. Fedichev, Juan P. Bolaños	Targeting PFKFB3 alleviates cerebral ischemia-reperfusion injury in mice. Olga Burmistrova*, Ana Olias-Arjona*, Rebeca Lapresa, Daniel Jimenez-Blasco, Tatiana Eremeeva, Dmitry Shishov, Sergei Romanov, Kristina Zakurdaeva, Angeles Almeida, Peter O. Fedichev, Juan P. Bolaños	Targeting PFKFB3 alleviates cerebral ischemia-reperfusion injury in mice. Olga Burmistrova*, Ana Olias-Arjona*, Rebeca Lapresa, Daniel Jimenez-Blasco, Tatiana Eremeeva, Dmitry Shishov, Sergei Romanov, Kristina Zakurdaeva, Angeles Almeida, Peter O. Fedichev, Juan P. Bolaños	Targeting PFKFB3 alleviates cerebral ischemia-reperfusion injury in mice. Olga Burmistrova*, Ana Olias-Arjona*, Rebeca Lapresa, Daniel Jimenez-Blasco, Tatiana Eremeeva, Dmitry Shishov, Sergei Romanov, Kristina Zakurdaeva, Angeles Almeida, Peter O. Fedichev, Juan P. Bolaños	Targeting PFKFB3 alleviates cerebral ischemia-reperfusion injury in mice. Olga Burmistrova*, Ana Olias-Arjona*, Rebeca Lapresa, Daniel Jimenez-Blasco, Tatiana Eremeeva, Dmitry Shishov, Sergei Romanov, Kristina Zakurdaeva, Angeles Almeida, Peter O. Fedichev, Juan P. Bolaños	Targeting PFKFB3 alleviates cerebral ischemia-reperfusion injury in mice. Olga Burmistrova*, Ana Olias-Arjona*, Rebeca Lapresa, Daniel Jimenez-Blasco, Tatiana Eremeeva, Dmitry Shishov, Sergei Romanov, Kristina Zakurdaeva, Angeles Almeida, Peter O. Fedichev, Juan P. Bolaños	Targeting PFKFB3 alleviates cerebral ischemia-reperfusion injury in mice. Olga Burmistrova*, Ana Olias-Arjona*, Rebeca Lapresa, Daniel Jimenez-Blasco, Tatiana Eremeeva, Dmitry Shishov, Sergei Romanov, Kristina Zakurdaeva, Angeles Almeida, Peter O. Fedichev, Juan P. Bolaños	Targeting PFKFB3 alleviates cerebral ischemia-reperfusion injury in mice. Olga Burmistrova*, Ana Olias-Arjona*, Rebeca Lapresa, Daniel Jimenez-Blasco, Tatiana Eremeeva, Dmitry Shishov, Sergei Romanov, Kristina Zakurdaeva, Angeles Almeida, Peter O. Fedichev, Juan P. Bolaños	Targeting PFKFB3 alleviates cerebral ischemia-reperfusion injury in mice. Olga Burmistrova*, Ana Olias-Arjona*, Rebeca Lapresa, Daniel Jimenez-Blasco, Tatiana Eremeeva, Dmitry Shishov, Sergei Romanov, Kristina Zakurdaeva, Angeles Almeida, Peter O. Fedichev, Juan P. Bolaños	Targeting PFKFB3 alleviates cerebral ischemia-reperfusion injury in mice. Olga Burmistrova*, Ana Olias-Arjona*, Rebeca Lapresa, Daniel Jimenez-Blasco, Tatiana Eremeeva, Dmitry Shishov, Sergei Romanov, Kristina Zakurdaeva, Angeles Almeida, Peter O. Fedichev, Juan P. Bolaños	Targeting PFKFB3 alleviates cerebral ischemia-reperfusion injury in mice. Olga Burmistrova*, Ana Olias-Arjona*, Rebeca Lapresa, Daniel Jimenez-Blasco, Tatiana Eremeeva, Dmitry Shishov, Sergei Romanov, Kristina Zakurdaeva, Angeles Almeida, Peter O. Fedichev, Juan P. Bolaños	Targeting PFKFB3 alleviates cerebral ischemia-reperfusion injury in mice. Olga Burmistrova*, Ana Olias-Arjona*, Rebeca Lapresa, Daniel Jimenez-Blasco, Tatiana Eremeeva, Dmitry Shishov, Sergei Romanov, Kristina Zakurdaeva, Angeles Almeida, Peter O. Fedichev, Juan P. Bolaños	Targeting PFKFB3 alleviates cerebral ischemia-reperfusion injury in mice. Olga Burmistrova*, Ana Olias-Arjona*, Rebeca Lapresa, Daniel Jimenez-Blasco, Tatiana Eremeeva, Dmitry Shishov, Sergei Romanov, Kristina Zakurdaeva, Angeles Almeida, Peter O. Fedichev, Juan P. Bolaños	Targeting PFKFB3 alleviates cerebral ischemia-reperfusion injury in mice. Olga Burmistrova*, Ana Olias-Arjona*, Rebeca Lapresa, Daniel Jimenez-Blasco, Tatiana Eremeeva, Dmitry Shishov, Sergei Romanov, Kristina Zakurdaeva, Angeles Almeida, Peter O. Fedichev, Juan P. Bolaños	Targeting PFKFB3 alleviates cerebral ischemia-reperfusion injury in mice. Olga Burmistrova*, Ana Olias-Arjona*, Rebeca Lapresa, Daniel Jimenez-Blasco, Tatiana Eremeeva, Dmitry Shishov, Sergei Romanov, Kristina Zakurdaeva, Angeles Almeida, Peter O. Fedichev, Juan P. Bolaños	Targeting PFKFB3 alleviates cerebral ischemia-reperfusion injury in mice. Olga Burmistrova*, Ana Olias-Arjona*, Rebeca Lapresa, Daniel Jimenez-Blasco, Tatiana Eremeeva, Dmitry Shishov, Sergei Romanov, Kristina Zakurdaeva, Angeles Almeida, Peter O. Fedichev, Juan P. Bolaños	Targeting PFKFB3 alleviates cerebral ischemia-reperfusion injury in mice. Olga Burmistrova*, Ana Olias-Arjona*, Rebeca Lapresa, Daniel Jimenez-Blasco, Tatiana Eremeeva, Dmitry Shishov, Sergei Romanov, Kristina Zakurdaeva, Angeles Almeida, Peter O. Fedichev, Juan P. Bolaños	Targeting PFKFB3 alleviates cerebral ischemia-reperfusion injury in mice. Olga Burmistrova*, Ana Olias-Arjona*, Rebeca Lapresa, Daniel Jimenez-Blasco, Tatiana Eremeeva, Dmitry Shishov, Sergei Romanov, Kristina Zakurdaeva, Angeles Almeida, Peter O. Fedichev, Juan P. Bolaños	Targeting PFKFB3 alleviates cerebral ischemia-reperfusion injury in mice. Olga Burmistrova*, Ana Olias-Arjona*, Rebeca Lapresa, Daniel Jimenez-Blasco, Tatiana Eremeeva, Dmitry Shishov, Sergei Romanov, Kristina Zakurdaeva, Angeles Almeida, Peter O. Fedichev, Juan P. Bolaños	Targeting PFKFB3 alleviates cerebral ischemia-reperfusion injury in mice. Olga Burmistrova*, Ana Olias-Arjona*, Rebeca Lapresa, Daniel Jimenez-Blasco, Tatiana Eremeeva, Dmitry Shishov, Sergei Romanov, Kristina Zakurdaeva, Angeles Almeida, Peter O. Fedichev, Juan P. Bolaños	Targeting PFKFB3 alleviates cerebral ischemia-reperfusion injury in mice. Olga Burmistrova*, Ana Olias-Arjona*, Rebeca Lapresa, Daniel Jimenez-Blasco, Tatiana Eremeeva, Dmitry Shishov, Sergei Romanov, Kristina Zakurdaeva, Angeles Almeida, Peter O. Fedichev, Juan P. Bolaños	Targeting PFKFB3 alleviates cerebral ischemia-reperfusion injury in mice. Olga Burmistrova*, Ana Olias-Arjona*, Rebeca Lapresa, Daniel Jimenez-Blasco, Tatiana Eremeeva, Dmitry Shishov, Sergei Romanov, Kristina Zakurdaeva, Angeles Almeida, Peter O. Fedichev, Juan P. Bolaños	Targeting PFKFB3 alleviates cerebral ischemia-reperfusion injury in mice. Olga Burmistrova*, Ana Olias-Arjona*, Rebeca Lapresa, Daniel Jimenez-Blasco, Tatiana Eremeeva, Dmitry Shishov, Sergei Romanov, Kristina Zakurdaeva, Angeles Almeida, Peter O. Fedichev, Juan P. Bolaños	Targeting PFKFB3 alleviates cerebral ischemia-reperfusion injury in mice. Olga Burmistrova*, Ana Olias-Arjona*, Rebeca Lapresa, Daniel Jimenez-Blasco, Tatiana Eremeeva, Dmitry Shishov, Sergei Romanov, Kristina Zakurdaeva, Angeles Almeida, Peter O. Fedichev, Juan P. Bolaños	Targeting PFKFB3 alleviates cerebral ischemia-reperfusion injury in mice. Olga Burmistrova*, Ana Olias-Arjona*, Rebeca Lapresa, Daniel Jimenez-Blasco, Tatiana Eremeeva, Dmitry Shishov, Sergei Romanov, Kristina Zakurdaeva, Angeles Almeida, Peter O. Fedichev, Juan P. Bolaños	Targeting PFKFB3 alleviates cerebral ischemia-reperfusion injury in mice. Olga Burmistrova*, Ana Olias-Arjona*, Rebeca Lapresa, Daniel Jimenez-Blasco, Tatiana Eremeeva, Dmitry Shishov, Sergei Romanov, Kristina Zakurdaeva, Angeles Almeida, Peter O. Fedichev, Juan P. Bolaños	Targeting PFKFB3 alleviates cerebral ischemia-reperfusion injury in mice. Olga Burmistrova*, Ana Olias-Arjona*, Rebeca Lapresa, Daniel Jimenez-Blasco, Tatiana Eremeeva, Dmitry Shishov, Sergei Romanov, Kristina Zakurdaeva, Angeles Almeida, Peter O. Fedichev, Juan P. Bolaños	Targeting PFKFB3 alleviates cerebral ischemia-reperfusion injury in mice. Olga Burmistrova*, Ana Olias-Arjona*, Rebeca Lapresa, Daniel Jimenez-Blasco, Tatiana Eremeeva, Dmitry Shishov, Sergei Romanov, Kristina Zakurdaeva, Angeles Almeida, Peter O. Fedichev, Juan P. Bolaños	Targeting PFKFB3 alleviates cerebral ischemia-reperfusion injury in mice. Olga Burmistrova*, Ana Olias-Arjona*, Rebeca Lapresa, Daniel Jimenez-Blasco, Tatiana Eremeeva, Dmitry Shishov, Sergei Romanov, Kristina Zakurdaeva, Angeles Almeida, Peter O. Fedichev, Juan P. Bolaños	Targeting PFKFB3 alleviates cerebral ischemia-reperfusion injury in mice. Olga Burmistrova*, Ana Olias-Arjona*, Rebeca Lapresa, Daniel Jimenez-Blasco, Tatiana Eremeeva, Dmitry Shishov, Sergei Romanov, Kristina Zakurdaeva, Angeles Almeida, Peter O. Fedichev, Juan P. Bolaños	Targeting PFKFB3 alleviates cerebral ischemia-reperfusion injury in mice. Olga Burmistrova*, Ana Olias-Arjona*, Rebeca Lapresa, Daniel Jimenez-Blasco, Tatiana Eremeeva, Dmitry Shishov, Sergei Romanov, Kristina Zakurdaeva, Angeles Almeida, Peter O. Fedichev, Juan P. Bolaños	Targeting PFKFB3 alleviates cerebral ischemia-reperfusion injury in mice. Olga Burmistrova*, Ana Olias-Arjona*, Rebeca Lapresa, Daniel Jimenez-Blasco, Tatiana Eremeeva, Dmitry Shishov, Sergei Romanov, Kristina Zakurdaeva, Angeles Almeida, Peter O. Fedichev, Juan P. Bolaños	Targeting PFKFB3 alleviates cerebral ischemia-reperfusion injury in mice. Olga Burmistrova*, Ana Olias-Arjona*, Rebeca Lapresa, Daniel Jimenez-Blasco, Tatiana Eremeeva, Dmitry Shishov, Sergei Romanov, Kristina Zakurdaeva, Angeles Almeida, Peter O. Fedichev, Juan P. Bolaños	Targeting PFKFB3 alleviates cerebral ischemia-reperfusion injury in mice. Olga Burmistrova*, Ana Olias-Arjona*, Rebeca Lapresa, Daniel Jimenez-Blasco, Tatiana Eremeeva, Dmitry Shishov, Sergei Romanov, Kristina Zakurdaeva, Angeles Almeida, Peter O. Fedichev, Juan P. Bolaños	Targeting PFKFB3 alleviates cerebral ischemia-reperfusion injury in mice. Olga Burmistrova*, Ana Olias-Arjona*, Rebeca Lapresa, Daniel Jimenez-Blasco, Tatiana Eremeeva, Dmitry Shishov, Sergei Romanov, Kristina Zakurdaeva, Angeles Almeida, Peter O. Fedichev, Juan P. Bolaños	Targeting PFKFB3 alleviates cerebral ischemia-reperfusion injury in mice. Olga Burmistrova*, Ana Olias-Arjona*, Rebeca Lapresa, Daniel Jimenez-Blasco, Tatiana Eremeeva, Dmitry Shishov, Sergei Romanov, Kristina Zakurdaeva, Angeles Almeida, Peter O. Fedichev, Juan P. Bolaños	Targeting PFKFB3 alleviates cerebral ischemia-reperfusion injury in mice. Olga Burmistrova*, Ana Olias-Arjona*, Rebeca Lapresa, Daniel Jimenez-Blasco, Tatiana Eremeeva, Dmitry Shishov, Sergei Romanov, Kristina Zakurdaeva, Angeles Almeida, Peter O. Fedichev, Juan P. Bolaños
Statistical analysis of the data shown in the supplementary figure S1
	Figure S1			p value
	S1a	two-way ANOVA	None vs. AB	<0.0001
			AB vs. AB+AZ67 1nM	<0.0001
			AB vs. AB+AZ67 10nM	<0.0001
			AB vs. AB+AZ67 100nM	<0.0001
			None vs. MG132	<0.0001
			MG132 vs. MG132+AZ 1nM	<0.0001
			MG132 vs. MG132+AZ 10nM	<0.0001
			MG132 vs. MG132+AZ 100nM	<0.0001
	S1b	one-way ANOVA	None vs. Glu	0.002
			None vs. Glu+AZ67	0.0022
	S1c	two-way ANOVA	None vs. DETA-NONOate	0.0005
			None vs. DETA-NONOate+AZ67	0.0013
			DETA-NONOate vs. DETA-NONOate+AZ67	n.s. >0.9999
	S1d	t- Student	pIRES vs. pPFK1-M	0.0076
	S1e	two- way ANOVA	NMX vs. OGD	0.0037
			NMX+AZ67 vs. OGD+AZ67	0.0046
[truncated: 5,000 more columns]
