# Supplementary material for: Targeting PFKFB3 alleviates cerebral ischemia-reperfusion injury in mice
Source: Sci Rep. 2019 Aug 12;9:11670. doi: 10.1038/s41598-019-48196-z (PMC6691133; doi:10.1038/s41598-019-48196-z)
Supplement: Supplementary file 4 — Supplementary Data 1 [file 41598_2019_48196_MOESM4_ESM.xlsx]

## Sheet: Figure 1
Targeting PFKFB3 alleviates cerebral ischemia-reperfusion injury in mice. Olga Burmistrova*, Ana Olias-Arjona*, Rebeca Lapresa, Daniel Jimenez-Blasco, Tatiana Eremeeva, Dmitry Shishov, Sergei Romanov, Kristina Zakurdaeva, Angeles Almeida, Peter O. Fedichev, Juan P. Bolaños
Source data for the main figures
	Figure 1
a	AZ67 F26BP				b	PFK158 F26BP
	Compound Concentration (µM)	Fr-2,6-BP residual (%)				Compound Concentration (µM)	Fr-2,6-BP residual (%)
	20	5.32				100	-6.23
	6667	6.28				50	-2.15
	2222	18.62				25	0.82
	0.741	33.86				12.5	16.67
	0.247	70.57				6.25	44.33
	0.082	95.92				3125	83.17
	0.027	108.91				1562	96.54
c	AZ67 PFKFB3 IC50				d	PFK158 PFKFB3 IC50
	Compound Concentration (µM)	Percent Inhibition (%)				Compound Concentration (µM)	Percent Inhibition (%)
	10	99.73				100	14.09
	3333	98.5				33333	34.34
	1111	101.38				11111	13.65
	0.37	99.07				3704	12.72
	0.123	90.27				1235	11.86
	0.041	73.08				0.412	13.75
	0.014	45.69				0.137	7.77
	0.005	20.77				0.046	14.56
	0.002	-7.61				0.015	-9.08
	0	-9.34				0.005	6.27
	0	-13.53				0.002	-2.35
	0	-6.21				0	1.69

## Sheet: Figure 2
	Figure 2
b		AZ67						AZ67 + NMDA						AZ67
	DMSO	1 nM	10 nM	100 nM			NMDA	1 nM	10 nM	100 nM			Glutamate	1 nM	10 nM	100 nM
	0.67	0.785	0.66	0.723			1784	0.672	0.8	0.776			1665	1067	0.882	1.12
	0.712	0.737		0.791			1805	0.695	0.765	0.746			1665	1069		1084
	0.688	0.72	0.512	0.829			1747	0.843	0.783	1424			1624	1088	0.865	1352
	0.685	0.758	0.68	0.967			1664	1364	1374	1564			1.66	1122	0.91	1272
	0.656	0.565	0.517	0.769			1959	1285	1403				1612		0.954
c	DMSO	AZ67	NMDA	NMDA+AZ67	Glutamate	Glutamate+AZ67
	81421	92049	259598	124588	273433	94948
	73667	920486	239237	143045	273433	114424
	73667	920486			282702	109555
	76	122.18	219.23	139.49	220.7	156
	99.38	106.22	215.88		220.7
	76		219.5	124.52		153.16
d	DMSO	AZ-67			Glutamate	AZ67 + Glutamate			NMDA	AZ67 + NMDA
	1.1	0.976			0.52	0.848			0.5	0.89
	1465	1037			0.382	1165			0.28	1.02
	1343	0.693			0.592	0.987			0.4609	0.961
	0.989	0.919			0.437	0.988			0.556	0.968
e		AZ67						AZ67						AZ67
	NMDA	1 nM	10 nM	100 nM			Glutamate	1 nM	10 nM	100 nM			DMSO	1 nM	10 nM	100 nM
	56	46.26	45.9	39.66			51.29	48.73		34.68			25.3	24.83	26.54	26.1
	58	48.4	44.76	41.14			49.98		39.54	34.39			24.96	25.34	25.39	24.48
	58							46.87	38.96	39.46			26.79	30.7	23.36	23.6
	57.69	46.94	40.94	34.51			50	42.64	37.85	37.58			28.75		25.17	26.07
	55.89	47.89	38.08	35.25			52.17	41.67	40.09	39.16			27.43	29.6	24.93	26.49
f		AZ67+ NMDA										AZ67+ Glutamate										AZ67
	NMDA	0,01 nM	0,1 nM	1 nM	10 nM	100 nM	1uM	10uM			Glutamate	0,01 nM	0,1 nM	1 nM	10 nM	100 nM	1 uM	10 uM			DMSO	0,01 nM	0,1 nM	1 nM	10 nM	100 nM	1 uM	10 uM
	24325	24387	24023	18527							21857	21267	22525	15.72							8837	11473	11.86	11464	12653	12512	8.32	19.68
	24.56	22245	22275	19507							24016	22575	22885	18.51							10604	10916	11483	9991	8867	8933	11.07
	25645			16.28	14.49	18533	17539	22.3			20.74			11.26	11.73	15585	16862	19036			11578	11228	10434	14079	10916	10.68	10.52	17.73
	25687			14025	14817	17467	14492	17635			20913			13.29	13213	18597	18841	21289
	22767			12.34	14.23	16277	15959	18301			20.68			13695	13053	17483	18061
h
	pIRES		PFK1m		pIRES		PFK1m
	DMSO	AZ67	DMSO	AZ67	Glutamate	AZ67 + Glutamate	Glutamate	AZ67 + Glutamate
	13.64	13.15	22.95	24.93	22.68	15.05	25.65	24.91
	10.04	11.27	21367	24.53	23.66	14.13	26.37	24.28
	12.67	9.95	21.45	21.63	23.33	14.7	27.64	25.63
	12	10.21	23.06	22.75	33.9	12.39	23.91	26.91
	11.84				32.05	12.19	22.08
i
	pIRES		PFK1m		pIRES		PFK1m
	DMSO	AZ67	DMSO	AZ67	NMDA	AZ67 + NMDA	NMDA	AZ67 + NMDA
	13.64	13.15	22.95	24.93	24.17	19.8	29.94	26.63
	10.04	11.27	21367	24.53	27.24	16.76	23.11	23.95
	12.67	9.95	21.45	21.63	22.35	20.15	30.06	25.63
	12	10.21	23.06	22.75	20.45	15.5	22.42	22.29
	11.84					13.28	20.82	18.13
					19.82	12.33	19.97	21.77

## Sheet: Figure 3 
	Figure 3
b	Lactate released
	NMX + 4h Reox		3h OGD + 4h Reox
		+ AZ67		+ AZ67
	127.855	122.392	160.324	120.579
	129.798	106.889	176.961	122.822
	125.134	104.441	167.13	118.896
	135.642	138.058	206.834	131.24
	145.804	145.653	203.118	127.671
	135.642	142.079	198.783	134.015
c	Glycolitic flux
	NMX + 4h Reox		3h OGD + 4h Reox
		+ AZ67		+ AZ67
	421.546	374.531	449.06	417.43
	356.595	384.488	494.661	345.069
	390.132	421.828	527.482	388.908
d	PPP flux
	NMX + 4h Reox		3h OGD + 4h Reox
		+ AZ67		+ AZ67
	1.20497	1.17325	0.241983	1.29076
	0.777417	0.676132	0.333008	0.59163
	0.870443	1.13685	0.481495	1.08194
e	Amplex Red
	NMX + 4h Reox		3h OGD + 4h Reox
		+ AZ67		+ AZ67
	1	1.14492	2.55384	1.58842
	1	0.72784	2.38021	1.45985
	1	0.998704	1.62097	1.14797
	1	0.922728	1.54768	1.00848
f	MitoSox
	NMX + 4h Reox		3h OGD + 4h Reox
		+ AZ67		+ AZ67
	1	0.696992	2.66165	2.45188
	1	1.16832	3.05545	2.3703
	1	0.896724	3.23219	2.38177
g	PDH activity
	NMX + 4h Reox		3h OGD + 4h Reox
		+ AZ67		+ AZ67
	187.086	182.878	172.544	149.753
	191.331	188.551	145.507	153.102
	184.071	184.32	167.263	166.258
h	Mitochondrial Membrane Potential
	NMX + 4h Reox		3h OGD + 4h Reox
		+ AZ67		+ AZ67
	103045	94458	62776	83009
	93556	95948	60227	84341
	103398	92929	65756	86734
i	Caspase 3 activity
	NMX + 4h Reox		3h OGD + 4h Reox
		+ AZ67		+ AZ67
	4.25627	5.06521	43.348	24.3624
	5.16975	4.3032	29.4971	24.7979
	4.92804	4.72641	36.0529	18.8491
	5.39919	4.90211	26.9276	22.5929
	6.83383	4.73912	29.8285	23.6132

## Sheet: Figure 4
	Figure 4
a	Ischemia	Ischemia + AZ67			b	Vehicle	Ischemia	AZ67	Ischemia + AZ67
	48108	24271				0.952	0.6	0.869	0.653
	50176	33011				1046	0.49	0.941	0.638
	46775	34.17				1082	0.559	1303	0.572
	40188	26579					0.437		0.795
	34.71	27632					0.398		0.631
	41659	25491					0.24		0.754
	40052	28741					0.381		0.438
	42583	22005					0.314		0.405
c	Vehicle	Ischemia	AZ67	Ischemia + AZ67
	0	4	0	2
	0	3	0	2
	0	3	0	3
		3		2
		4		1
		3		2
		3		3
		4		3
