# Supplementary material for: Targeting PFKFB3 alleviates cerebral ischemia-reperfusion injury in mice
Source: Sci Rep. 2019 Aug 12;9:11670. doi: 10.1038/s41598-019-48196-z (PMC6691133; doi:10.1038/s41598-019-48196-z)
Supplement: Supplementary file 5 — Supplementary Data 2 [file 41598_2019_48196_MOESM5_ESM.xlsx]

## Sheet: Suppl Fig1
Targeting PFKFB3 alleviates cerebral ischemia-reperfusion injury in mice. Olga Burmistrova*, Ana Olias-Arjona*, Rebeca Lapresa, Daniel Jimenez-Blasco, Tatiana Eremeeva, Dmitry Shishov, Sergei Romanov, Kristina Zakurdaeva, Angeles Almeida, Peter O. Fedichev, Juan P. Bolaños
Source data for the supplementary figure S1
a		AZ-67										AZ-67 + B-amiloide							AZ-67 + MG132
	DMSO	0,01 nM	0,1 nM	1 nM	10 nM	100 nM	1 uM	10 uM			B-amiloide	0,1nM	1nM	10 nM	100 nM			MG132	0,1nM	1nM	10 nM	100 nM
	8837	11473	11.86	11464	12653	12512	8.32	19.68			25.72	22.45	18.92	16.2	19.45			27.95	25.98	17.8	18.2	20.39
	10604	109162	11483	9991	8867	8933	11.07	18.68			23.02	23.7	17.95	14.97	20.38			26.83	26.25	19.95	18.9	19.54
	11578	11228	10434	14079	10916	10.68	10.52	17.73			24.95		20.05	15.9	18.87			27.19	25.36	19.83	19.79	20.18
											25.91	23.71	16.62	14.17	15.12			28.23	26.76	19.87	19.35	19.55
											23.93		17.32	16.18	15.86			25.38		20.07	20.74	20.54
											24.5	24.05	16.98	14.25	14.66
b
		PFKFB3	GAPDH
	DMSO	3772.915	44269.513
	DMSO	10772.915	47269.513
	Glutamate	42705.250	41575.279
	Glutamate	48705.250	44575.279
	Glutamate + AZ67	34694.442	34947.593
	Glutamate + AZ67	46694.442	43947.593
c
	Vehicle		AZ67 10nM
	Vehicle	DETA-NONOate	Vehicle	DETA-NONOate
	1.00	2205	1150	1894
	1.00	1697	1128	1723
	1.00	1755	1186	1705
d
		PFK1-M	GAPDH
	PIRES	60350.525	72081.626
	PIRES	50181.333	66637.454
	PFK1-M	95726.073	72534.040
	PFK1-M	82530.253	63917.404
e
		PFKFB3	GAPDH
	DMSO	9318.338	42631.158
	DMSO	10772.915	47269.513
	AZ67	10251.238	41329.409
	AZ67	9705.250	40575.279
	OGD	26471.480	31475.702
	OGD	36694.442	33947.593
	OGD + AZ67	38000.279	39136.451
	OGD + AZ67	33000.279	36136.451
